# Supplementary material for: Platelet inhibitor withdrawal and outcomes after coronary artery surgery: an individual patient data meta-analysis
Source: Eur J Cardiothorac Surg. 2024 Jul 5;66(1):ezae265. doi: 10.1093/ejcts/ezae265 (PMC11246165; doi:10.1093/ejcts/ezae265)
Supplement: ezae265_Supplementary_Data [file ezae265_supplementary_data.zip]

Archive with 2 entries (2 files):
- SupplementalTables_final_24_05_2024.docx
- SupplementalFigures_2024-06-18_final.pdf
